# Supplementary material for: Evolutionary design optimization of traffic signals applied to Quito city
Source: PLoS One. 2017 Dec 13;12(12):e0188757. doi: 10.1371/journal.pone.0188757 (PMC5728506; doi:10.1371/journal.pone.0188757)
Supplement: S1 File — (GZ) [file pone.0188757.s001.gz]

Archive with 4 entries (4 files):
- dmqExp.rda
- sE4DVM.rda
- WEC85link.rda
- DMQnetworkLinks.txt
