# Supplementary material for: Evolutionary design optimization of traffic signals applied to Quito city
Source: PLoS One. 2017 Dec 13;12(12):e0188757. doi: 10.1371/journal.pone.0188757 (PMC5728506; doi:10.1371/journal.pone.0188757)
Supplement: S1 File — (GZ) [file pone.0188757.s001.gz › DMQnetworkLinks.txt]

linkId	X	Y
1	781282.0772993152	9978121.157458263
10	780231.6124390693	9982381.734778145
100	778918.2456007841	9978608.714996334
1000	779720.4169156217	9979082.53330671
1001	779733.2547206851	9979051.990391124
1002	779670.1266269499	9979341.196304105
1003	779670.1266269499	9979341.196304105
1004	779733.0591587201	9979318.24141184
1005	779733.0591587201	9979318.24141184
1006	779478.7869920651	9981319.081484206
1007	779478.7869920651	9981319.081484206
1008	779395.7903076597	9981309.511147294
1009	779395.7903076597	9981309.511147294
101	779413.7572118728	9981189.673745697
1010	779310.4707113618	9981294.813153569
1011	779310.4707113618	9981294.813153569
1012	779239.1019495088	9981282.801815536
1013	779239.1019495088	9981282.801815536
1014	779167.0539442633	9981271.896930821
1015	779167.0539442633	9981271.896930821
1016	779096.4817293438	9981260.704211067
1017	779096.4817293438	9981260.704211067
1018	779025.7981374592	9981249.262585023
1019	779025.7981374592	9981249.262585023
102	778974.2020277368	9978791.260701787
1020	778948.8048810303	9981237.866038201
1021	778948.8048810303	9981237.866038201
1022	778882.0921668044	9981227.176235653
1023	778882.0921668044	9981227.176235653
1024	778829.9148193514	9981217.972602904
1025	778829.9148193514	9981217.972602904
1026	778777.5593511773	9981209.300048213
1027	778777.5593511773	9981209.300048213
1028	778719.2226967446	9981199.986589197
1029	778719.2226967446	9981199.986589197
103	778974.2020277368	9978791.260701787
1030	777293.0733676478	9980161.941722129
1031	777293.0733676478	9980161.941722129
1032	779577.9298572475	9978908.291379288
1033	779577.9298572475	9978908.291379288
1034	779550.1872996215	9978963.02697853
1035	779550.1872996215	9978963.02697853
1036	776994.2147272285	9980154.785479203
1037	776994.2147272285	9980154.785479203
1038	779503.4044614905	9981079.59608287
1039	779338.5696040492	9979117.88128668
104	779003.2765155913	9978858.20193985
1040	777066.5819839411	9980187.279926782
1041	777066.5819839411	9980187.279926782
1042	779674.8784664723	9979118.607205592
1043	779674.8784664723	9979118.607205592
1044	779600.2788819838	9979141.774063855
1045	779600.2788819838	9979141.774063855
1046	779529.2433566372	9979163.84508949
1047	779529.2433566372	9979163.84508949
1048	779465.8481806609	9979183.115905836
1049	779465.8481806609	9979183.115905836
105	779003.2765155913	9978858.20193985
1050	780221.315123786	9982518.410637654
1051	780221.315123786	9982518.410637654
1052	779082.7764146014	9979970.768315628
1053	779108.2514805642	9980109.120012987
1054	779137.193203018	9980268.204372803
1055	779159.9828383261	9980399.813292138
1056	779182.9495438141	9980523.871357705
1057	779200.3202024568	9980613.12425473
1058	780137.5446577125	9982792.809803452
1059	780137.5446577125	9982792.809803452
106	779043.0631327386	9978945.244104724
1060	782685.3577956969	9982475.913413558
1061	782685.3577956969	9982475.913413558
1062	782671.8426179832	9982576.872453198
1063	782671.8426179832	9982576.872453198
1064	782669.7415171817	9982656.017762052
1065	782669.7415171817	9982656.017762052
1066	782736.9403893335	9982758.222811215
1067	782736.9403893335	9982758.222811215
1068	780630.8398315572	9980785.17696736
1069	780033.4390738695	9982444.506278474
107	779043.0631327386	9978945.244104724
1070	780033.4390738695	9982444.506278474
1071	779063.3254956002	9979902.448075112
1072	778311.4028992625	9979699.736340802
1073	778311.4028992625	9979699.736340802
1074	778383.1765202682	9979662.674670748
1075	778383.1765202682	9979662.674670748
1076	778442.8606055481	9979630.919608302
1077	778442.8606055481	9979630.919608302
1078	780091.640110211	9978446.337742822
1079	780027.2424648395	9978466.095917374
108	779080.4374761388	9979026.406385988
1080	777727.5787343858	9977684.94337084
1081	777625.7162248115	9977645.047621828
1082	777555.330792798	9977613.206805255
1083	779740.8558279627	9978516.323075768
1084	779812.2705187371	9978497.548588755
1085	779894.5889726143	9978475.608265197
1086	779981.0283941786	9978452.483491153
1087	780084.5420651434	9978425.760454563
1088	780207.8138515266	9978392.423896104
1089	780278.5543497421	9978370.142207474
109	779080.4374761388	9979026.406385988
1090	780314.8104962804	9978343.091694586
1091	780379.8947418119	9978296.2052507
1092	780439.7117502764	9978256.59391153
1093	780467.3649343924	9978237.792597177
1094	780510.8967590053	9978190.118247595
1095	780569.2096168051	9978110.390221708
1096	780609.9626003483	9978027.12995288
1097	778057.8346908358	9979494.809935136
1098	778057.8346908358	9979494.809935136
1099	778229.0144841628	9979260.771005517
11	777188.4509818207	9980755.833878238
110	779110.2972452971	9979094.216089536
1100	778229.0144841628	9979260.771005517
1101	778198.6793314221	9979215.758034095
1102	778198.6793314221	9979215.758034095
1103	778369.8792444875	9979475.34396248
1104	778369.8792444875	9979475.34396248
1105	778412.9454085898	9979286.95972001
1106	778412.9454085898	9979286.95972001
1107	778197.9838641892	9979416.106703721
1108	778197.9838641892	9979416.106703721
1109	778265.6913164088	9979531.920743
111	779110.2972452971	9979094.216089536
1110	778265.6913164088	9979531.920743
1111	778312.5884574419	9979615.648136986
1112	778312.5884574419	9979615.648136986
1113	778334.8594183424	9979659.279418059
1114	778334.8594183424	9979659.279418059
1115	778359.8210294708	9979708.879091013
1116	778359.8210294708	9979708.879091013
1117	778309.8802583548	9979210.791219141
1118	778309.8802583548	9979210.791219141
1119	778371.1176558605	9979176.944761401
112	779144.7911163892	9979166.876524962
1120	778371.1176558605	9979176.944761401
1121	779050.5782219076	9979904.070650928
1122	780726.6946114148	9979765.530551722
1123	780563.5631124855	9978936.27677137
1124	780563.5631124855	9978936.27677137
1125	780601.2354262418	9978919.028542513
1126	780601.2354262418	9978919.028542513
1128	777840.3813864788	9976849.607691582
1129	777774.6670718008	9976881.491943588
113	779144.7911163892	9979166.876524962
1130	780413.9546715589	9979045.86193495
1131	780413.9546715589	9979045.86193495
1132	779021.4665454016	9977861.877461337
1133	779077.95526123	9977839.542584848
1134	779165.9099753312	9977787.441919735
1135	778981.264182209	9977396.673367085
1136	779055.8468621376	9977303.053057209
1137	779361.3213646384	9977569.531557858
1138	779395.8031399548	9977522.943036787
1139	779458.9758129924	9977435.77436921
114	777233.0796515591	9980538.924379053
1140	779521.9145721466	9977348.699701693
1141	780556.0549415887	9979082.036060395
1142	780556.0549415887	9979082.036060395
1143	779079.7112825282	9978218.651379999
1144	779037.372202288	9978122.189167242
1145	778998.1584972942	9978033.692290302
1146	778955.3688445206	9977941.246320313
1147	778915.8278982238	9977861.965510674
1148	778873.2743318779	9977784.31155052
1149	778822.4770436052	9977696.480452776
115	777233.0796515591	9980538.924379053
1150	778769.0070162409	9977611.338264063
1151	780505.8443019302	9979121.69548959
1152	780537.6418833269	9979108.840442965
1153	780584.8873700434	9979090.954717703
1154	780613.2602856176	9979080.22991153
1155	780649.1002032758	9979061.61008515
1156	780698.0093122651	9979071.300291903
1157	780698.0093122651	9979071.300291903
1158	781252.061322096	9983276.92433532
1159	781264.3808804435	9983330.687022641
116	777232.6975870356	9980430.414542366
1160	781284.9955017553	9983407.433623739
1161	781301.9333160333	9983474.190134425
1162	780473.6359767669	9979809.079429109
1163	780473.6359767669	9979809.079429109
1164	780508.2135910621	9979803.332548195
1165	780508.2135910621	9979803.332548195
1166	780668.1342201824	9979246.414845001
1167	780630.0818093024	9979293.03154533
1168	781539.4596730401	9980399.30742339
1169	781539.4596730401	9980399.30742339
117	777232.6975870356	9980430.414542366
1170	780554.686802271	9979248.981356356
1171	780559.1206945172	9979216.61397847
1172	780590.8591056357	9979179.496343829
1173	780132.7798138554	9982441.8334035
1174	780140.0144992372	9982491.419700205
1175	780149.814039009	9982566.806078684
1176	781664.8594658547	9980727.064818364
1177	781618.378701133	9980679.441649027
1178	781552.7709286169	9980612.24935011
1179	781471.50666758	9980532.557200585
118	777229.2009734414	9980352.655862097
1180	780361.9313846853	9982356.571199697
1181	780361.9313846853	9982356.571199697
1182	780295.5774476213	9982370.110146536
1183	780295.5774476213	9982370.110146536
1186	777529.785610467	9976342.044796573
1187	777723.0852018853	9976868.25719053
1188	779501.9678343601	9982728.229947027
1189	779501.9678343601	9982728.229947027
119	777229.2009734414	9980352.655862097
1190	779381.6527710528	9982670.531172328
1191	779381.6527710528	9982670.531172328
1192	778932.2043281533	9982490.099958567
1193	778932.2043281533	9982490.099958567
1194	778974.6760205205	9982509.06326352
1195	778974.6760205205	9982509.06326352
1196	779000.1498333116	9982517.966339283
1197	779000.1498333116	9982517.966339283
1198	780458.7136041214	9983411.40665282
1199	780458.7136041214	9983411.40665282
12	777188.4509818207	9980755.833878238
120	780160.131659165	9982643.553222995
1200	780460.7319111576	9983383.006025929
1201	780460.7319111576	9983383.006025929
1202	780464.4250154723	9983341.66073203
1203	780464.4250154723	9983341.66073203
1204	780467.0326238846	9983304.536345318
1205	780467.0326238846	9983304.536345318
1206	780469.9075968191	9983267.909790136
1207	780469.9075968191	9983267.909790136
1208	779784.4497852654	9982473.661461025
1209	779784.4497852654	9982473.661461025
121	780173.6499717189	9982754.862787828
1210	779923.9101273436	9982473.17987883
1211	779923.9101273436	9982473.17987883
1212	779034.7979510414	9979840.894481007
1213	780472.8999695401	9983235.221880708
1214	780472.8999695401	9983235.221880708
1215	780475.0514721475	9983203.13703659
1216	780475.0514721475	9983203.13703659
1217	780477.042382496	9983178.912936132
1218	780477.042382496	9983178.912936132
1219	780488.7814451177	9983173.977176994
122	778866.4677600346	9978894.466005296
1220	780488.7814451177	9983173.977176994
1221	780517.6746219852	9983180.34093947
1222	780517.6746219852	9983180.34093947
1223	780543.0928150872	9983187.772751806
1224	780543.0928150872	9983187.772751806
1225	779022.788921226	9979625.865140319
1226	781337.71309066	9980483.41921521
1227	781388.1691838711	9980647.675489172
123	778866.4677600346	9978894.466005296
1230	778890.1176458948	9977984.077654686
1231	777633.4942092155	9976954.22326375
1232	777635.6439746518	9976884.866237458
1233	777614.2487764847	9976784.574055914
1234	777573.5518991733	9976686.641502133
1235	777513.2951326466	9976613.084877037
1236	777449.346218213	9976539.999098744
1237	777386.3157018935	9976463.975897403
1238	777321.1132874859	9976387.92545134
1239	777253.6614688021	9976314.685542446
124	777199.1882807489	9980548.614915699
1241	778014.660782726	9980359.8850073
1242	778208.4631125504	9980662.478475694
1243	778396.2079620722	9980978.067068893
1244	778468.447141659	9981177.228300583
1245	778775.2201251982	9981869.89324497
1246	779028.6556724993	9982455.144105162
1247	778541.7053235784	9983542.845141593
1248	778600.9940768592	9983454.103527976
1249	778600.9940768592	9983454.103527976
125	777199.1882807489	9980548.614915699
1250	779615.0932720308	9980587.096923813
1251	779615.0932720308	9980587.096923813
1252	779580.2817831315	9980591.770429257
1253	779580.2817831315	9980591.770429257
1254	779514.9033546778	9980607.904363388
1255	779514.9033546778	9980607.904363388
1256	780118.8071183756	9982351.323577577
1257	780122.8478445567	9982377.11239682
1258	778555.153190597	9983094.362322679
1259	778555.153190597	9983094.362322679
126	777174.3947639443	9980461.272661451
1260	778743.0604855159	9983121.788970565
1261	778743.0604855159	9983121.788970565
1262	778734.2648765959	9983199.51675098
1263	778734.2648765959	9983199.51675098
1264	778715.0584756352	9983403.663004976
1265	778715.0584756352	9983403.663004976
1266	778682.6075496307	9983746.348045
1267	778682.6075496307	9983746.348045
1268	778409.6234589523	9983140.580389034
1269	778409.6234589523	9983140.580389034
127	777174.3947639443	9980461.272661451
1270	778588.5283579507	9983288.329345861
1271	778588.5283579507	9983288.329345861
1272	778468.1355272599	9983320.355437495
1273	778468.1355272599	9983320.355437495
1274	777269.7155390347	9978349.343562506
1275	777269.7155390347	9978349.343562506
1276	777149.029049955	9978834.718310013
1277	777182.5884187836	9978380.959099097
1278	777216.712260715	9977993.347573929
128	777154.3884109518	9980399.823682364
1281	781337.2815977244	9982267.99725346
1282	777355.8896094295	9978163.177725866
1283	777355.8896094295	9978163.177725866
1284	777426.7809027885	9978153.049606528
1285	777426.7809027885	9978153.049606528
1286	777524.1643510296	9978109.627631929
1287	777524.1643510296	9978109.627631929
1288	777597.6192004208	9978074.208089277
1289	777597.6192004208	9978074.208089277
129	777154.3884109518	9980399.823682364
1290	777623.9542450251	9978070.304263804
1291	777623.9542450251	9978070.304263804
1292	777831.4027966161	9977988.574843802
1293	777831.4027966161	9977988.574843802
1294	779448.6537680934	9976820.12119126
1295	779407.7859628869	9976667.38957229
1296	779407.7859628869	9976667.38957229
1297	779439.7058256445	9977074.136855016
1298	779439.7058256445	9977074.136855016
1299	777025.4395258848	9980567.910513647
13	777240.7769463384	9980756.208662838
130	779174.7516811073	9980604.951711196
1300	777025.4395258848	9980567.910513647
1301	779582.3299393355	9976320.855453799
1302	779582.3299393355	9976320.855453799
131	779147.2100008522	9980459.895651886
1311	780553.8465989252	9979763.336552393
1312	780607.3256154736	9979677.873296425
1313	780650.1980684903	9979610.583568797
1314	777659.6050561203	9977011.903914623
1315	777659.6050561203	9977011.903914623
1316	777600.9696418266	9976977.810124408
1317	777600.9696418266	9976977.810124408
1318	777547.809042433	9976982.155386176
1319	777547.809042433	9976982.155386176
132	779113.1133841923	9980273.059018524
1320	777480.5844663617	9977006.699150862
1321	777480.5844663617	9977006.699150862
1322	777417.4795607813	9977022.496610504
1323	777417.4795607813	9977022.496610504
1324	777351.256090767	9977038.427300237
1325	777351.256090767	9977038.427300237
1326	777269.4580425895	9977065.445962565
1327	777269.4580425895	9977065.445962565
1328	777187.2477908195	9977091.585116396
1329	777187.2477908195	9977091.585116396
133	779083.737585292	9980116.11554021
1330	777104.5030596564	9977118.349400768
1331	777104.5030596564	9977118.349400768
1332	777023.3567056577	9977145.461899733
1333	777023.3567056577	9977145.461899733
1334	776960.4532744732	9977166.503246306
1335	776960.4532744732	9977166.503246306
1336	776876.1163431217	9977195.828850329
1337	776876.1163431217	9977195.828850329
1338	777765.9055292113	9977047.605468206
13388	779399.3672922007	9981028.08888272
1339	777765.9055292113	9977047.605468206
134	779057.332421668	9979977.183157137
1340	777721.3525616319	9977075.182595748
1341	777721.3525616319	9977075.182595748
1342	777745.2431547025	9977144.314309053
1343	777745.2431547025	9977144.314309053
1344	777772.3933845161	9977225.06768649
1345	777772.3933845161	9977225.06768649
1346	777802.3512020544	9977311.352380471
1347	777802.3512020544	9977311.352380471
1348	777830.7272899185	9977397.001205048
1349	777830.7272899185	9977397.001205048
135	777147.253446173	9980557.870840982
1350	777858.897788779	9977485.913815467
1351	777858.897788779	9977485.913815467
1352	777017.6972504056	9976994.707499744
1353	777017.6972504056	9976994.707499744
1354	777046.6701118171	9977086.130813185
1355	777046.6701118171	9977086.130813185
1356	777077.7315665442	9977179.395891657
1357	777077.7315665442	9977179.395891657
1358	777557.6764679847	9977012.605919559
1359	777557.6764679847	9977012.605919559
136	777147.253446173	9980557.870840982
1360	777568.2095018007	9976920.43481135
1361	777568.2095018007	9976920.43481135
1362	777538.0884643279	9976824.353692722
1363	777538.0884643279	9976824.353692722
1364	777498.9206934916	9976746.268718783
1365	777498.9206934916	9976746.268718783
1366	777825.5112631917	9977019.168528346
1367	777825.5112631917	9977019.168528346
1368	777823.8887177303	9976936.286937099
1369	777823.8887177303	9976936.286937099
137	777119.1567096624	9980464.239519112
1370	777780.572513921	9976931.37611283
1371	777780.572513921	9976931.37611283
1372	781549.4441770674	9980515.702138193
1373	781549.4441770674	9980515.702138193
1374	779681.5241685713	9976827.385836462
1375	779535.372569097	9976841.233201481
1376	779456.4956801613	9976859.390094373
1377	779384.5643384424	9976918.165734448
1378	779289.7709971875	9977004.747710593
1379	779821.2688665077	9976831.98249424
138	777119.1567096624	9980464.239519112
1380	779784.9537688673	9976835.976748329
1381	779772.3846406233	9976802.52796278
1382	779808.6997382637	9976798.533708692
1383	777850.0314505426	9979048.738648716
1384	777850.0314505426	9979048.738648716
1385	777658.4751734466	9976423.533774022
1386	777795.1239457709	9979105.502043298
1387	777795.1239457709	9979105.502043298
1388	777766.8658822102	9979059.155789271
1389	777766.8658822102	9979059.155789271
139	779845.5637651097	9981354.465291977
1390	777725.5903503456	9978993.577632131
1391	777725.5903503456	9978993.577632131
1392	777592.7933965572	9976414.483466454
1393	780670.3711641799	9980841.574279198
1394	780680.185764207	9980897.582801351
1395	780694.3813289118	9980981.432477426
1396	780713.447581226	9981090.80542273
1397	780731.4819978508	9981188.755282301
1398	780753.679998452	9981314.18127364
1399	780781.3496292303	9981461.662024202
14	777240.7769463384	9980756.208662838
140	779724.0720350242	9981376.265183466
1400	780794.2612900562	9981524.352688659
1401	780816.108566101	9981653.147728989
1402	780841.7464968036	9981811.078499947
1403	780852.0686418588	9981875.888246793
1404	780863.052582439	9981933.539716918
1405	780873.0735910656	9981995.550407566
1406	780882.6490034458	9982057.201592505
1407	780888.5508764854	9982090.873181444
1408	780894.4753767742	9982127.476648953
1409	780905.0255034945	9982190.554946689
141	779645.0053608133	9981397.666823287
1410	780915.2633905197	9982250.839710679
1411	780925.4011949936	9982312.64575307
1412	780931.2032047196	9982349.874349961
1413	780941.423134103	9982400.511604702
1414	780998.765384232	9982560.513292853
1415	781057.5729495784	9982680.220872885
1416	781116.6375792472	9978991.270983277
1417	781113.9788394595	9978975.677081868
1418	781127.1974069049	9978958.708959017
1419	781153.7895741749	9978956.66934867
142	779623.4664709333	9981414.779433595
1420	781170.0085178928	9978968.39450498
1421	781146.0750904105	9978986.028016735
1422	780821.2389745264	9978783.55477523
1423	780821.2389745264	9978783.55477523
1424	780844.5691075356	9978754.000239626
1425	780844.5691075356	9978754.000239626
1426	780961.3344944203	9978931.311854802
1427	780961.3344944203	9978931.311854802
1428	780998.371406995	9978909.809670756
1429	780998.371406995	9978909.809670756
143	779602.8189700332	9981434.541651718
1430	781046.6515577628	9978883.033981659
1431	781046.6515577628	9978883.033981659
1432	778448.7175227238	9977759.301109925
1433	778361.1498493394	9977790.347611751
1434	781039.2755343539	9978903.713116031
1435	781039.2755343539	9978903.713116031
1436	777635.4875029987	9979326.550315809
1437	777635.4875029987	9979326.550315809
1438	780964.8477137035	9978849.32384083
1439	780904.3557426166	9978884.1169739
14392	779478.457180283	9981019.230440037
144	779747.5577777106	9981866.346345581
1440	780972.1683112741	9978982.640315484
1441	777507.511224157	9978508.356089745
1442	777550.5903524922	9978681.879655898
1443	777591.2948069917	9978840.672687665
1444	777632.5809746194	9978979.71750553
1445	777677.9896751192	9979091.014684817
1446	777713.86737246	9979146.503762253
1447	777746.8871387434	9979194.741188249
1448	777780.8593283108	9979243.924423952
1449	777816.5635427984	9979293.677204
145	779747.5577777106	9981866.346345581
1450	780566.9300109765	9979226.780355796
1451	780770.5090678874	9979272.571315512
1452	781161.9995392223	9979040.370579876
1453	781161.9995392223	9979040.370579876
1454	777758.7909373511	9979293.209682506
1455	777758.7909373511	9979293.209682506
1456	777723.0868964762	9979244.563266242
1457	780276.0954715087	9978536.98223436
1458	780276.0954715087	9978536.98223436
1459	780206.9383598038	9978760.162585773
146	779829.6603819941	9981850.227437433
1460	780159.573101637	9978871.325877111
1461	780132.7337063046	9978933.39674795
1462	778935.7527867678	9976856.768253453
1463	778935.7527867678	9976856.768253453
1464	778816.1324919388	9976730.137614809
1465	778816.1324919388	9976730.137614809
1466	778833.2668483324	9976686.295628259
1467	778833.2668483324	9976686.295628259
1468	778863.6385344821	9976606.699702356
1469	778863.6385344821	9976606.699702356
147	779829.6603819941	9981850.227437433
1470	778896.4372803121	9976521.012872461
1471	778896.4372803121	9976521.012872461
1472	778922.6786054982	9976453.250002854
1473	778922.6786054982	9976453.250002854
1474	778939.6515349192	9976410.304127106
1475	778939.6515349192	9976410.304127106
1476	778782.1451064963	9977400.924557867
1477	778933.1466769874	9977315.949664062
1478	780235.7810658845	9978277.125599109
1479	780286.6910219747	9978371.905638468
148	779901.1210006977	9981837.72764855
1480	780319.547260683	9978437.911946366
1481	780364.5750511361	9978524.976096885
1482	780380.9580430374	9978554.214873705
1483	780401.8364360994	9978591.313718662
1484	780478.8909908892	9978747.79218125
1485	780552.8821095184	9978901.582698144
1486	780594.1641228129	9979005.248719443
1487	780640.0260695054	9979123.98283407
1488	780662.1205695198	9979175.857167177
1489	780313.1300386918	9978878.577717643
149	779901.1210006977	9981837.72764855
1490	780257.3249939233	9979010.785302699
1491	782116.9795861765	9982884.13133177
1492	782116.9795861765	9982884.13133177
1493	780380.5743941143	9978483.55694694
1494	780380.5743941143	9978483.55694694
1495	780462.3281798689	9978444.816425625
1496	780462.3281798689	9978444.816425625
1497	780404.2828586822	9978752.715379473
1498	781100.9504114635	9983241.64316702
1499	781096.7454574076	9983191.574879762
15	777279.6370870702	9980755.82184829
150	779892.6296093856	9981938.236082545
1500	781090.3894493668	9983129.878896996
1501	781085.7323796412	9983071.463107217
1502	781077.100374868	9982978.147353083
1503	781066.5282615023	9982867.887782833
1504	781059.3386077485	9982775.15825355
1505	781060.3781167205	9982712.703551974
1506	779668.9872222336	9979990.867190477
1507	779668.9872222336	9979990.867190477
1508	781038.6331291563	9978966.27290248
1509	780928.3066864484	9978910.30674849
151	779892.6296093856	9981938.236082545
1510	780771.7781864759	9978771.818066338
1511	780305.9089670468	9976685.560417574
1512	780305.9089670468	9976685.560417574
1513	779250.2283809274	9977058.94332059
1514	780416.8923734622	9977835.243787415
1515	780419.3019697199	9977823.460629575
1516	780433.1447443971	9977810.862534087
1517	780448.7822943141	9977808.23251082
1518	780459.9008533048	9977825.722435653
1519	780460.5556505207	9977846.638170473
152	779861.4396491356	9981779.421905596
1520	780448.6110502367	9977853.543724604
1521	780434.1814659906	9977852.777017165
1522	780423.036475315	9977844.458863867
1523	780206.7181076636	9977814.16665634
1524	780260.9483684013	9977769.649310846
1525	780276.8328146129	9977743.066472024
1526	780313.5638023061	9977690.37020126
1527	780347.9010151173	9977643.66525774
1528	780362.5727133534	9977625.629239995
1529	780398.5475177055	9977580.86566627
153	779861.4396491356	9981779.421905596
1530	780447.6463078924	9977521.280265428
1531	780490.7763338254	9977469.96584211
1532	780523.366199872	9977432.10091199
1533	780546.2125994354	9977409.665766645
1534	780596.7818437836	9977387.09349345
1535	780668.3165697425	9977351.119813183
1536	780724.1373043603	9977327.401588323
1537	780080.675746203	9978830.269251373
1538	780549.6736542895	9977893.667187285
1539	780086.5436793126	9978893.784644479
154	779843.1776783881	9981683.165309813
1540	780150.1710971852	9978747.940111656
1541	780630.6456374569	9977950.72666064
1542	780644.8233847235	9977943.333961476
1543	780659.3810568828	9977943.956830656
1544	780665.1693472965	9977957.127242357
1545	780663.1779894747	9977972.644342016
1546	780650.3702814888	9977980.352144439
1547	780637.2997120555	9977980.763497641
1548	780630.1413823611	9977967.277982682
1549	780449.6478785628	9977787.515687697
155	779843.1776783881	9981683.165309813
1550	780464.5882767704	9977742.174533818
1551	780474.6692437783	9977712.223667076
1552	780489.4648097081	9977666.821666434
1553	780514.9912153074	9977580.698203132
1554	780533.2469694647	9977475.662521172
1555	780531.7838243718	9977378.62893537
1556	780517.3402743663	9977289.115149256
1557	780508.3808432745	9977226.10903184
1558	780500.038005905	9977153.477448959
1559	780489.0467929626	9977061.639784398
156	779804.8346253416	9981464.348725775
1560	779978.1823737759	9978980.10775701
1561	780335.2761985993	9977573.573510207
1562	780248.019131256	9977495.948004678
1563	780174.0074141764	9977431.8070709
1564	780109.4804414986	9977371.636568911
1565	780450.547022393	9979457.380230816
1566	780494.0037490829	9979387.88320182
1567	780422.4381018605	9977719.920988226
1568	780463.0001204753	9977771.969199006
1569	780540.4673908809	9977781.228602974
157	779804.8346253416	9981464.348725775
1570	779932.0156595879	9979686.138897635
1571	779932.0156595879	9979686.138897635
1572	780467.7401620465	9979467.185709985
1573	780449.4052388072	9979495.655094832
1574	780580.230830474	9977638.750173615
1575	780580.230830474	9977638.750173615
1576	780275.5262398764	9981635.520226229
1577	780229.9221955617	9981644.249703381
1578	780152.5363041032	9981659.599266704
1579	780084.4450519058	9981673.570210237
158	779823.985389804	9981585.199532762
1580	780043.0766360807	9981706.683343872
1581	780419.8204628972	9979443.593772184
1582	780362.2254040618	9979406.760042658
1583	780302.3414349777	9979369.666672606
1584	780237.7288741544	9979329.288109887
1585	780162.6735011877	9979283.097142566
1586	780099.7654983331	9979245.390267652
1587	780075.4712356111	9979231.414869983
1588	780061.2912489006	9979223.384720378
1589	779554.1444094725	9979061.29868723
159	779823.985389804	9981585.199532762
1590	779600.1167180503	9979253.555067318
1591	779651.4930688225	9979383.56146063
1592	779721.7987464515	9979554.998506349
1593	780067.6936342976	9977216.193701303
1594	780067.6936342976	9977216.193701303
1595	779906.351464088	9976998.299278427
1596	779906.351464088	9976998.299278427
1597	779886.2308513616	9977495.495451447
1598	779927.8806120233	9977523.745433554
1599	780065.7728203731	9977610.894301252
16	777279.6370870702	9980755.82184829
160	779712.9026020447	9981742.018012535
1600	780226.7333663926	9977706.011031754
1601	780352.37100277	9977774.956856862
1602	780214.8498663638	9983130.418415792
1603	780423.4582747817	9977051.71505081
1604	780354.4107269413	9977107.685956957
1605	780280.6299483409	9977166.60047653
1606	780212.2393952325	9977221.50352591
1607	780157.6583779862	9977265.357304852
1608	780100.3822568911	9977311.219521243
1609	780025.0875411015	9977375.345020134
161	779712.9026020447	9981742.018012535
1610	779975.4127738127	9977418.561767891
1611	779966.2974130223	9977426.103046585
1612	779921.8771357554	9977452.02095529
1613	779921.8771357554	9977452.02095529
1614	779970.884429859	9977414.05958425
1615	779970.884429859	9977414.05958425
1616	780022.8484479437	9977373.210092349
1617	780022.8484479437	9977373.210092349
1618	779169.2780542576	9977065.151735676
1619	779203.7457615288	9977071.684837386
162	779800.5240365255	9981725.345160462
1620	777090.4245796046	9979516.005248565
1621	777090.4245796046	9979516.005248565
1622	777209.4218432193	9979875.648766033
1623	777209.4218432193	9979875.648766033
1624	776829.7660834941	9979766.079780284
1625	776829.7660834941	9979766.079780284
1626	776992.8561147698	9979913.139269745
1627	776992.8561147698	9979913.139269745
1628	776998.6876220141	9979959.632358465
1629	776998.6876220141	9979959.632358465
163	779800.5240365255	9981725.345160462
1630	776998.4140805217	9979995.39479877
1631	776998.4140805217	9979995.39479877
1632	776991.7676560114	9980016.54890776
1633	776991.7676560114	9980016.54890776
1634	777844.1940897895	9979352.978909023
1635	777844.1940897895	9979352.978909023
1636	777775.9184519427	9979352.99412417
1637	777814.591886898	9979331.171513973
1638	777843.7174961898	9979330.215923555
1639	777861.8653961292	9979359.620008394
164	779533.8633981008	9981307.795117036
1640	777326.9866954134	9979113.324624855
1641	777326.9866954134	9979113.324624855
1642	777764.8741552047	9979385.074153583
1643	777764.8741552047	9979385.074153583
1644	777775.782460023	9979415.187310617
1645	777775.782460023	9979415.187310617
1646	776979.98792132	9979405.359238338
1647	776979.98792132	9979405.359238338
1648	777026.2861240702	9979509.730253872
1649	777026.2861240702	9979509.730253872
165	779712.5083856621	9981488.589870723
1650	777064.9314878166	9979606.77845982
1651	777064.9314878166	9979606.77845982
1652	776896.7549423721	9980009.497890625
1653	776896.7549423721	9980009.497890625
1654	777305.5165592465	9979812.280884426
1655	777305.5165592465	9979812.280884426
1656	780726.5467134977	9977851.520618426
1657	777183.4617017794	9979771.551239472
1658	777183.4617017794	9979771.551239472
1659	780626.3093632068	9977782.697900113
166	779810.7258243354	9981588.039037887
1660	780679.6060839684	9977822.884002596
1661	780716.9141599208	9977864.267451694
1662	780691.0805534145	9977909.477572408
1663	777027.2612226073	9979873.798645217
1664	777027.2612226073	9979873.798645217
1665	777089.6459375692	9979843.282731377
1666	777089.6459375692	9979843.282731377
1667	779887.1834941241	9977354.954306234
1668	779976.1917648569	9977414.235772297
1669	780025.6895633086	9977450.140552303
167	779895.8587828573	9981665.650495727
1670	780107.8253829358	9977507.470494565
1671	780196.949707235	9977560.26886411
1672	780300.5150198386	9977615.42713419
1673	780393.4091199896	9977664.557441765
1674	780456.8683142681	9977698.164517207
1675	780481.8531584928	9977710.994491037
1676	780547.7739661247	9977744.83357852
1677	777033.0927298516	9979920.29173394
1678	777033.0927298516	9979920.29173394
1679	781906.050017916	9979190.72923839
168	778050.2078477358	9980197.214012101
1680	781906.050017916	9979190.72923839
1681	781860.8527993466	9979203.508913303
1682	781860.8527993466	9979203.508913303
1683	779608.52333829	9977342.944147931
1684	779572.8110043735	9977319.572386991
1685	779513.3887700326	9977280.1123843
1686	779431.8776123214	9977226.942580324
1687	779350.1715216752	9977173.474146444
1688	779629.3011683736	9977341.325607298
1689	779629.3011683736	9977341.325607298
169	778105.5947767159	9980140.04151265
1690	779701.8214282921	9977307.066873658
1691	779701.8214282921	9977307.066873658
1692	779823.4163676472	9977239.001079358
1693	779823.4163676472	9977239.001079358
1694	779801.0705426899	9979062.347157761
1695	779852.5661391073	9979129.462596215
1696	779304.7513190731	9978638.452143796
1697	779978.4615641516	9981950.317870047
1698	779253.2792341969	9978730.702155728
1699	779216.246968976	9978366.799540516
17	777071.8401436062	9980485.26076901
170	778157.5681792425	9980084.844256131
1700	779240.9182774308	9978445.042888591
1701	779268.1631640656	9978528.021070158
1702	779289.4463251289	9978591.99297195
1704	780985.0462094275	9979227.527703507
1705	780985.0462094275	9979227.527703507
1706	778967.5067408774	9980486.71022288
1707	779042.7581180863	9980506.891067877
1708	779127.2741318508	9980551.676012615
1709	779097.5524225447	9978692.268184012
171	778219.3991251932	9980032.75998234
1710	779093.487280803	9977985.888844404
1711	779140.6261133814	9978113.6214597
1712	779172.7136788492	9978216.723395552
1713	779194.065104251	9978289.507323384
1714	779653.3822262061	9979549.470834747
1715	779653.3822262061	9979549.470834747
17159	779656.5167638559	9980975.740949238
1716	779473.0673507816	9978773.104218412
1717	779272.5853537436	9978643.540593829
1718	779376.3490033977	9978615.56210532
1719	779464.458755545	9978591.83432085
172	778289.4543858699	9980013.162457805
1720	779487.380024862	9978585.834470563
1721	779520.2137618501	9978576.951086046
1722	779570.6059578806	9978563.136269776
1723	779616.9886370223	9978550.527968705
1724	779645.1492508745	9978536.804940397
1725	777989.0022977833	9979536.141676545
1726	777989.0022977833	9979536.141676545
1727	777916.8968502304	9979429.848583445
1728	777916.8968502304	9979429.848583445
1729	777853.7475770576	9979371.951378267
173	778379.9707690461	9979997.865784949
1730	777853.7475770576	9979371.951378267
1731	777816.0222549053	9979364.367196772
1732	777816.0222549053	9979364.367196772
1733	777776.8722263504	9979363.426821504
1734	777776.8722263504	9979363.426821504
1735	779447.1487171997	9978581.890728138
1736	780546.100149866	9978495.005264912
1737	780539.3022585874	9978508.10011949
1738	777769.9660334738	9980200.775867648
1739	777757.4366008634	9980165.501769729
174	778462.5271101783	9979968.187643113
1740	777782.5268303456	9980139.23925978
1741	777795.056262956	9980174.5133577
1742	780543.3304781653	9978520.015080556
1743	780500.5324231285	9978522.040571699
1744	780424.5846705693	9978544.162587926
1745	780378.4642665184	9978562.07043342
1746	780634.1423781565	9978649.13112677
1747	780635.8563298865	9978640.185898393
1748	780641.8981838399	9978636.135700842
1749	780648.7935164326	9978641.589066725
175	778496.7351784786	9979951.416189969
1750	780648.5277301457	9978651.911507446
1751	780642.246487713	9978656.520455426
1752	780638.2310032074	9978655.331706043
1753	779252.1865390623	9978875.02646593
1754	779311.3267167169	9978893.14549313
1755	779311.3267167169	9978893.14549313
1756	781381.0885038446	9980963.529117227
1757	781381.0885038446	9980963.529117227
1758	781352.2877152069	9980983.801670656
1759	781352.2877152069	9980983.801670656
176	778509.3759822275	9979945.368239671
1760	781287.4759915316	9980996.129687665
1761	781287.4759915316	9980996.129687665
1762	781157.5353050844	9981021.737206563
1763	781157.5353050844	9981021.737206563
1764	779889.6681402333	9980204.78471326
1765	778085.5583376642	9976972.909798784
1766	778085.5583376642	9976972.909798784
1767	778124.6600427488	9976949.742221575
17675	779886.0534142036	9979405.118642699
1768	778124.6600427488	9976949.742221575
1769	778173.668616384	9976924.321640732
177	778560.1563575991	9979920.87767826
1770	778173.668616384	9976924.321640732
1771	778227.6222005658	9976897.290519232
1772	778227.6222005658	9976897.290519232
1773	778275.8338709851	9976868.35737077
1774	778275.8338709851	9976868.35737077
1775	778056.9281622015	9976832.2755039
1776	778056.9281622015	9976832.2755039
1777	778116.2394993557	9976808.097895183
1778	778116.2394993557	9976808.097895183
1779	778191.5101353987	9976775.000547003
178	778628.6617350378	9979888.031700103
1780	778191.5101353987	9976775.000547003
1781	782099.0447376652	9982135.868027277
1782	781962.0749389485	9982162.25555556
1783	781760.2094179973	9982199.897428524
1784	781564.8877866215	9982236.13877079
1785	778159.904427984	9976694.563053641
1786	778099.089754456	9976720.516647726
1787	778066.1126195134	9976735.230812322
1788	778046.021026376	9976743.210787252
1789	778017.0083169378	9976753.570830524
179	778686.1691306278	9979860.873859625
1790	777930.8615296129	9976786.326893367
1792	782198.7517839917	9981978.334938556
1793	782198.7517839917	9981978.334938556
1794	782138.6794209111	9981950.489417432
1795	782138.6794209111	9981950.489417432
1796	780893.0780393014	9980418.734840903
1797	780893.0780393014	9980418.734840903
1798	780878.1324575214	9980309.96979053
1799	780878.1324575214	9980309.96979053
18	777071.8401436062	9980485.26076901
180	778746.8116488572	9979831.934333138
1800	781201.636753576	9981489.339068752
1801	781186.47623351	9981565.282310728
1802	781182.2748576817	9981634.519534487
1803	781222.2078014271	9981829.761321722
1804	781262.4638289753	9982025.700087275
1805	781288.1364262562	9982151.933894934
1806	780441.2944790737	9979558.757787261
1807	780456.542894707	9979639.470502425
1808	780473.9665856144	9979744.262971506
1809	780505.1630598536	9979932.844153693
181	778793.5603375946	9979809.0761252
1810	780545.2372887012	9980167.830688916
1811	780563.7480512321	9980282.973175395
1812	780584.6862834789	9980394.536294062
1813	780631.2044845966	9980639.092304291
1814	780659.2031744056	9980784.985103626
1815	780664.0291449509	9980808.544541463
1817	779710.3258960054	9983420.979656072
1818	779767.0023178362	9983228.931191413
1819	777097.4391445477	9979980.755396118
182	778834.5010676148	9979789.89179854
1820	777097.4391445477	9979980.755396118
1821	777447.1295539162	9978715.649290498
1822	777447.1295539162	9978715.649290498
1823	777416.2605825134	9978599.830836054
1824	777416.2605825134	9978599.830836054
1825	777394.2448842732	9978513.229627963
1826	777394.2448842732	9978513.229627963
1827	777309.159870521	9978800.453883462
1828	777309.159870521	9978800.453883462
1829	777293.231020627	9978712.756537244
183	778924.5851074186	9979747.107603565
1830	777293.231020627	9978712.756537244
1831	777277.7364923517	9978625.346813317
1832	777277.7364923517	9978625.346813317
1833	780033.325725091	9980272.291825227
1834	777370.2187509761	9978577.583527038
1835	777370.2187509761	9978577.583527038
1836	777229.6464467511	9978496.66429539
1837	777229.6464467511	9978496.66429539
1838	777289.5324499861	9978479.656534653
1839	777289.5324499861	9978479.656534653
184	779406.9937912698	9981212.509835206
1840	777351.4568299119	9978463.456087891
1841	777351.4568299119	9978463.456087891
1842	777434.9773020399	9978444.829538392
1843	777434.9773020399	9978444.829538392
1844	777518.9054173263	9978433.488179758
1845	777518.9054173263	9978433.488179758
1846	777577.2799936417	9978438.264474938
1847	777577.2799936417	9978438.264474938
1848	777672.9728724669	9978484.915918149
1849	777672.9728724669	9978484.915918149
185	779336.6653821864	9981149.9102586
1850	777499.386360497	9978699.776706254
1851	777499.386360497	9978699.776706254
1852	781173.786979759	9981630.194708843
1853	781179.1778454726	9981629.928491328
1854	781183.9728200086	9981629.69000916
1855	781257.1653137492	9981654.712322038
1856	781431.1615032187	9981700.112246681
1857	781589.9029206361	9981736.961928967
1858	781708.7993114998	9981788.95749548
1859	781910.3666133374	9981904.758516826
186	777866.0473044836	9980280.552447032
1860	782057.4192102619	9981988.586708952
1861	782082.0134599251	9981995.725287389
1862	782132.6944123651	9982009.260991642
1863	782210.0918684348	9982032.894589998
1864	782413.927038108	9982153.907134973
1865	782605.036490959	9982272.758381775
1866	782650.0762753815	9982288.220021345
1867	778496.9860449769	9977882.05436448
1868	778456.9575007601	9977818.190862259
1869	778431.1860024759	9977793.606176745
187	777808.1770893529	9980217.730938982
1870	778394.6205168327	9977724.365353018
1871	778360.8685445555	9977626.652230151
1872	778333.4694486139	9977556.602422671
1873	778307.8364411187	9977491.431373693
1874	778278.0019662889	9977410.595098607
1875	778253.2707097798	9977342.99551928
1878	781186.6496635793	9981269.499585662
1879	781186.6496635793	9981269.499585662
188	779512.7825635753	9982913.067857513
1880	781263.5581207783	9981261.977305703
1881	781263.5581207783	9981261.977305703
1882	781328.6873761973	9981250.136169242
1883	781328.6873761973	9981250.136169242
1884	781394.0782888152	9981237.376696728
1885	781394.0782888152	9981237.376696728
1886	781461.9251110518	9981223.847960506
1887	781461.9251110518	9981223.847960506
1888	781532.7736098685	9981209.466909077
1889	781532.7736098685	9981209.466909077
189	779512.7825635753	9982913.067857513
1891	781456.3950638021	9981395.823286876
1892	781441.5255781367	9981310.678771164
1893	781415.9840103893	9981170.50468461
1894	781392.3250803363	9981075.647413094
1895	778072.1190298069	9980095.233496947
1896	778072.1190298069	9980095.233496947
1897	778041.0651552479	9980127.16138786
1898	778041.0651552479	9980127.16138786
19	777123.0183869065	9980565.513351258
190	779393.629298189	9982883.735800248
1900	777228.1380415373	9978056.822070546
1901	777161.8622267802	9978850.365643013
1902	781218.9203507756	9981209.21476091
1904	778431.3017777932	9976684.479402555
1905	778431.3017777932	9976684.479402555
1906	778466.2894009716	9976635.191422042
1907	778466.2894009716	9976635.191422042
1908	778065.9772515928	9980141.927718548
1909	778065.9772515928	9980141.927718548
191	779393.629298189	9982883.735800248
1910	781161.2235589693	9981160.353900995
1911	781161.2235589693	9981160.353900995
1912	781240.2860495928	9981143.75904071
1913	781240.2860495928	9981143.75904071
1914	781306.584529484	9981129.88750777
1915	781306.584529484	9981129.88750777
1916	781372.25380766	9981116.630079394
1917	781372.25380766	9981116.630079394
1918	781438.7362810773	9981103.942311686
1919	781438.7362810773	9981103.942311686
192	779918.2884461926	9981428.145101288
1920	781530.9224154708	9981023.04319346
1921	781530.9224154708	9981023.04319346
1922	781325.1457944599	9981424.644669008
1923	781325.1457944599	9981424.644669008
1924	781310.5434648873	9981337.989995144
1925	781310.5434648873	9981337.989995144
1926	781284.9238195955	9981196.521585502
1927	781284.9238195955	9981196.521585502
1928	781253.6535573981	9981071.572100688
1929	781253.6535573981	9981071.572100688
193	779883.4410312532	9981241.871614102
1930	777892.7625846571	9979880.189992296
1931	777892.7625846571	9979880.189992296
1932	777933.3673927459	9979970.766442526
1933	777933.3673927459	9979970.766442526
1934	777945.7191933477	9979969.304363241
1935	777945.7191933477	9979969.304363241
1936	777934.5387072483	9979943.594422206
1937	777934.5387072483	9979943.594422206
1938	781592.2948374202	9981368.334421378
1939	781580.3657145968	9981282.42604617
194	779862.5362096857	9981124.295837335
1940	781603.9398889171	9981112.782616097
1941	777445.1564159929	9978818.318127364
1942	777391.050255501	9978831.02679407
1943	777329.7045938766	9978844.577318717
1944	777288.0162061465	9978850.18145446
1945	777214.2959968043	9978746.273623213
1947	781484.6773817397	9981157.285587579
1948	777945.7191933477	9979969.304363241
1949	777945.7191933477	9979969.304363241
19491	779860.3653288881	9979263.087719262
195	779847.8573292893	9981048.135899613
1950	781669.2251194884	9981227.754018346
1951	781669.2251194884	9981227.754018346
1952	778935.3672017215	9983097.33277338
1953	778935.3672017215	9983097.33277338
1954	778931.5690894815	9983193.088108823
1955	778931.5690894815	9983193.088108823
1956	780327.2227411817	9983928.581224184
1957	780327.2227411817	9983928.581224184
1958	779002.5243002783	9983098.785330225
1959	779002.5243002783	9983098.785330225
196	780026.1932361352	9981943.906068988
1960	779000.81964031	9983190.175902069
1961	779000.81964031	9983190.175902069
1962	779091.3255636317	9983268.910203133
1963	779091.3255636317	9983268.910203133
1964	779209.0413728731	9983103.490910927
1965	779209.0413728731	9983103.490910927
1966	779207.6684141675	9983173.73911949
1967	779207.6684141675	9983173.73911949
1968	778751.7252749492	9976237.804692842
1969	778751.7252749492	9976237.804692842
197	777798.2933369114	9977575.299263613
1970	778962.513835699	9976351.248765923
1971	778962.513835699	9976351.248765923
1972	778995.7862111387	9982912.791369434
1973	778995.7862111387	9982912.791369434
1974	779055.5564506458	9982799.986000832
1975	779055.5564506458	9982799.986000832
1976	779071.5192156031	9983100.27639461
1977	779071.5192156031	9983100.27639461
1978	779069.2537586249	9983157.984111156
19788	779516.7911912014	9980909.740201958
1979	779069.2537586249	9983157.984111156
198	779997.1023483635	9982048.94214379
1980	779140.2357210739	9983101.844935764
1981	779140.2357210739	9983101.844935764
1982	779138.8745199323	9983177.45339987
1983	779138.8745199323	9983177.45339987
1986	782641.4165523982	9982700.62498555
1987	782641.4165523982	9982700.62498555
1988	782757.1036380632	9982735.40675911
1989	782757.1036380632	9982735.40675911
199	779949.4326994778	9981618.479498051
1990	782520.1323397334	9983177.948969515
1991	782520.1323397334	9983177.948969515
1992	782605.5733966986	9983215.74398817
1993	782605.5733966986	9983215.74398817
1994	782700.3355807222	9983002.533022659
1995	782700.3355807222	9983002.533022659
1996	782745.1938823947	9982897.24984872
1997	782745.1938823947	9982897.24984872
1998	782781.8100200577	9982840.75908143
1999	782781.8100200577	9982840.75908143
2	778761.0460996612	9977023.49577309
20	777123.0183869065	9980565.513351258
200	779951.7736017284	9981853.575444149
2000	782824.1979383316	9982801.964193802
2001	782824.1979383316	9982801.964193802
2002	782781.5058676897	9983281.746780334
2003	782781.5058676897	9983281.746780334
2004	782650.621111811	9983346.98887138
2005	782650.621111811	9983346.98887138
2006	782707.1944068987	9983218.249115873
2007	782707.1944068987	9983218.249115873
2008	782816.176522382	9982973.53749855
2009	782816.176522382	9982973.53749855
201	777767.8029055723	9977573.196374062
2010	780378.8341619901	9982452.90582854
2011	780313.2208614664	9982466.184647018
2012	780247.7523850717	9982479.463433988
2013	778959.9835288582	9979521.672031324
2014	778929.02679257	9979453.132266363
2015	778901.306274334	9979389.1447191
2016	778866.7393280938	9979310.521120025
2017	778834.5846980539	9979238.618302077
2018	778807.0368560477	9979175.366534073
2019	778766.3254392876	9979084.535328645
202	780206.5153613549	9981513.242673296
2020	778725.5524005224	9978991.40848725
2021	778691.7599889677	9978916.928249873
2022	778655.4056375944	9978841.281216145
2023	778622.4489864602	9978769.976151928
2024	778581.5997811747	9978690.153379258
2025	778536.242028753	9978588.674499156
2026	778513.063118667	9978508.30155288
2027	779172.9204899662	9983102.62663548
2028	779172.9204899662	9983102.62663548
2029	779173.6646963193	9983037.589449406
203	780137.6276809999	9981526.865290314
2030	779173.6646963193	9983037.589449406
2031	779104.6828982094	9983100.99165739
2032	779104.6828982094	9983100.99165739
2033	779106.5854477062	9983035.810539814
2034	779106.5854477062	9983035.810539814
2035	779311.5154335729	9983040.051541459
2036	779311.5154335729	9983040.051541459
2039	779242.4000131185	9983104.289127167
204	780071.2908167638	9981541.660309095
2040	779242.4000131185	9983104.289127167
2041	779243.740067539	9983038.925464876
2042	779243.740067539	9983038.925464876
2043	779377.3327204522	9983107.448625635
2044	779377.3327204522	9983107.448625635
2045	779379.1460190332	9983041.033807669
2046	779379.1460190332	9983041.033807669
2047	779191.3049193097	9982874.466331061
2048	779191.3049193097	9982874.466331061
2049	779192.9565024847	9982806.901006322
205	780035.8617790166	9981552.41867844
2050	779192.9565024847	9982806.901006322
2051	777935.194890823	9983382.648543447
2052	777935.194890823	9983382.648543447
2053	779124.9269445366	9982869.136015026
2054	779124.9269445366	9982869.136015026
2055	779127.347293335	9982803.600791665
2056	779127.347293335	9982803.600791665
2057	779327.017591832	9982880.623751149
2058	779327.017591832	9982880.623751149
2059	779328.5244595478	9982813.727725884
206	780000.00354342	9981560.079280265
2060	779328.5244595478	9982813.727725884
2061	777418.5917831872	9976836.653083827
2062	777418.5917831872	9976836.653083827
2063	777482.5621766311	9976800.476574872
2064	777482.5621766311	9976800.476574872
2065	777560.3414383729	9976750.739594217
2066	777560.3414383729	9976750.739594217
2067	779259.5037382124	9982877.567127107
2068	779259.5037382124	9982877.567127107
2069	779261.4560910258	9982810.350237105
207	779959.1736905759	9981536.347511845
2070	779261.4560910258	9982810.350237105
2071	777268.0772206746	9976785.62489083
2072	777268.0772206746	9976785.62489083
2073	777303.7029102398	9976757.756015673
2074	777303.7029102398	9976757.756015673
2075	777338.8883187636	9976727.785147395
2076	777338.8883187636	9976727.785147395
2077	777118.8070077877	9979898.634418733
2078	777118.8070077877	9979898.634418733
2079	776994.1320358046	9979676.399301138
208	779987.2940819953	9981640.978076296
2080	776994.1320358046	9979676.399301138
2081	777193.7929207612	9979938.773178615
2082	777193.7929207612	9979938.773178615
2083	777210.6294402375	9979909.71282777
2084	777210.6294402375	9979909.71282777
2085	777233.2494897378	9979861.788570173
2086	777233.2494897378	9979861.788570173
2087	777257.323167803	9979814.83213912
2088	777257.323167803	9979814.83213912
2089	778904.5298488061	9976872.444737397
209	779986.9255093433	9981720.647209052
2090	778952.7621090348	9976901.445641413
2091	779043.228660174	9976958.314453844
2092	779132.1916371954	9977015.410347518
2093	778633.4267779524	9978626.89011899
2094	778719.7832828672	9978575.01161761
2095	778867.2607223208	9978492.12948597
2096	778976.8446385006	9978433.42672677
2097	779095.6190036195	9978384.469406944
2098	778656.8224935033	9977025.149671469
2099	778514.970901336	9977037.463678852
21	777187.27208848	9980600.669809379
210	777714.4176500511	9977457.586078033
2100	778237.609287719	9979908.569899723
2101	780968.4598950504	9979216.825974368
2102	780968.4598950504	9979216.825974368
2103	780897.1865903034	9979216.598398898
2104	780897.1865903034	9979216.598398898
2105	780750.5540899141	9979189.474841563
2106	780750.5540899141	9979189.474841563
2107	778179.2059735529	9979939.583368897
2108	780814.7838946594	9979161.529767595
2109	780814.7838946594	9979161.529767595
211	777714.4176500511	9977457.586078033
2110	781045.0395754699	9979287.16345317
2111	781045.0395754699	9979287.16345317
2112	780839.9874157431	9979107.41370569
2113	780970.3227312744	9979235.93270345
2114	778078.5593524843	9979790.90974812
2115	778078.5593524843	9979790.90974812
2116	780042.0059426613	9982782.050755214
2117	780042.0059426613	9982782.050755214
2118	780515.9677222152	9983252.271499144
2119	780515.9677222152	9983252.271499144
212	777799.2032351493	9977444.97721354
2120	780582.462619232	9983251.893139938
2121	780582.462619232	9983251.893139938
2122	779986.4029276967	9982676.991756584
2123	779986.4029276967	9982676.991756584
2124	779974.1171710533	9982766.907222917
2125	779974.1171710533	9982766.907222917
2126	779942.6872542086	9982923.715540389
2127	779942.6872542086	9982923.715540389
2128	780628.123427225	9983346.493232891
2129	780628.123427225	9983346.493232891
213	777799.2032351493	9977444.97721354
2130	780814.1430027529	9983399.018664103
2131	780814.1430027529	9983399.018664103
2132	780056.7682820868	9982818.210438058
2133	780056.7682820868	9982818.210438058
2134	780024.2920413642	9982746.378239464
2135	780024.2920413642	9982746.378239464
2136	779111.3850237264	9983461.684679931
2137	779111.3850237264	9983461.684679931
2138	779154.2738083531	9983329.597578298
2139	779154.2738083531	9983329.597578298
214	777886.605140313	9977425.005190577
2140	780110.7231839402	9976815.279786095
2141	780110.7231839402	9976815.279786095
2142	779998.8943923349	9976801.70054739
2143	779998.8943923349	9976801.70054739
2144	779891.563088045	9976807.891277267
2145	779891.563088045	9976807.891277267
2146	779098.9854499899	9983338.609666452
2147	779098.9854499899	9983338.609666452
2148	780888.7622827783	9978770.522871178
2149	780888.7622827783	9978770.522871178
215	777886.605140313	9977425.005190577
2150	778985.1378189516	9983436.983142626
2151	778985.1378189516	9983436.983142626
2152	779014.9972898315	9983471.265665624
2153	779014.9972898315	9983471.265665624
2154	779146.8882219035	9983662.611323781
2155	779146.8882219035	9983662.611323781
2156	779207.7137478965	9983666.935844991
2157	779207.7137478965	9983666.935844991
2158	778340.5960779733	9977909.05096016
2159	778121.9371110199	9976568.390228737
216	777973.1981819588	9977395.950165108
2161	779057.9026854739	9983730.734067876
2162	779057.9026854739	9983730.734067876
2163	779140.521300338	9983698.651546013
2164	779140.521300338	9983698.651546013
2165	778116.3947560745	9976664.704185225
2166	778116.3947560745	9976664.704185225
2167	779883.2145105955	9983012.037833745
2168	779883.2145105955	9983012.037833745
2169	779989.7198638688	9983033.394688424
217	777973.1981819588	9977395.950165108
2170	779989.7198638688	9983033.394688424
2171	782590.7149805404	9982933.789982768
2172	782590.7149805404	9982933.789982768
2173	780239.5248870095	9976714.790211257
2174	780239.5248870095	9976714.790211257
2175	782423.2055567452	9983074.33125854
2176	782525.3895709807	9982941.64753212
2177	782583.3669464111	9982867.972205833
2178	781644.6280175052	9981759.375639077
2179	781644.6280175052	9981759.375639077
218	778054.5791399316	9977369.71709729
2180	781661.569568007	9981938.423618056
2181	781661.569568007	9981938.423618056
2182	781685.1432133305	9982156.442818806
2183	781685.1432133305	9982156.442818806
2184	782578.3410057698	9982800.245678056
2185	782578.3410057698	9982800.245678056
2186	782671.7456177566	9982880.463771563
2187	782671.7456177566	9982880.463771563
2188	782240.1267033182	9982623.13290498
2189	782240.1267033182	9982623.13290498
219	778054.5791399316	9977369.71709729
2190	782319.3895501457	9982644.537275087
2191	782319.3895501457	9982644.537275087
2192	782436.2401879908	9982678.334095415
2193	782436.2401879908	9982678.334095415
2194	782530.8404243726	9982698.226443578
2195	782530.8404243726	9982698.226443578
2196	782595.7998397269	9982703.601135697
2197	782595.7998397269	9982703.601135697
2198	782649.68304537	9982350.940867957
2199	782448.6401393993	9982795.902091058
22	777187.27208848	9980600.669809379
220	778130.4195711503	9977347.146869607
2200	782448.6401393993	9982795.902091058
2201	782455.47388029	9982938.36993099
2202	782455.47388029	9982938.36993099
2203	782527.0006465719	9983001.76810209
2204	782527.0006465719	9983001.76810209
2205	782570.0817173102	9983031.751450157
2206	782570.0817173102	9983031.751450157
2207	782626.3832777247	9983055.520925585
2208	782626.3832777247	9983055.520925585
2209	782711.852120638	9983092.0214264
221	778130.4195711503	9977347.146869607
2210	782711.852120638	9983092.0214264
2211	782795.7394165671	9983128.986835774
2212	782795.7394165671	9983128.986835774
2213	782597.3234003427	9982683.835445331
2214	782597.3234003427	9982683.835445331
2215	781394.3345255982	9982201.126603395
2216	781394.3345255982	9982201.126603395
2217	781354.5914488622	9981920.024550712
2218	781354.5914488622	9981920.024550712
2219	781325.585889991	9981686.119009271
222	779993.4520458538	9981938.748986818
2220	781325.585889991	9981686.119009271
2221	781866.859243924	9982388.477112815
2222	781866.859243924	9982388.477112815
2223	781909.3825363831	9982639.70225811
2224	781909.3825363831	9982639.70225811
2225	781920.7749407789	9982714.818305477
2226	781920.7749407789	9982714.818305477
2227	781611.8382506744	9982668.979713188
2228	781611.8382506744	9982668.979713188
2229	781578.4180914928	9982170.058947902
223	779960.9512311048	9981852.05304907
2230	781578.4180914928	9982170.058947902
2231	781552.0289653494	9981927.434512671
2232	781552.0289653494	9981927.434512671
2233	781534.2381670976	9981726.552494977
2234	781534.2381670976	9981726.552494977
2235	781930.0099520037	9982912.277751524
2236	781930.0099520037	9982912.277751524
2237	781880.7652740384	9982939.633245341
2238	781880.7652740384	9982939.633245341
2239	780688.5817787998	9977560.402569037
224	779941.8277140893	9981768.61367685
2240	780688.5817787998	9977560.402569037
2241	781885.5063739059	9983048.30092575
2242	781885.5063739059	9983048.30092575
2243	781832.4672254613	9983012.609986424
2244	781832.4672254613	9983012.609986424
2245	781760.3522457699	9982963.932478007
2246	781760.3522457699	9982963.932478007
2247	781706.5946536418	9982927.8212522
2248	781706.5946536418	9982927.8212522
2249	780699.932398735	9977565.739028001
225	779952.35005087	9981743.326459132
2250	780699.932398735	9977565.739028001
2251	781861.1132704753	9982999.059017215
2252	781861.1132704753	9982999.059017215
2253	782163.3366939006	9983020.276708726
2254	782163.3366939006	9983020.276708726
2255	782119.9747043566	9982968.602940992
2256	782119.9747043566	9982968.602940992
2257	776786.1223786704	9978631.248538967
2258	776786.1223786704	9978631.248538967
2259	777168.3236480223	9978362.750852428
226	777210.5501237625	9977353.22546507
2260	777168.3236480223	9978362.750852428
2261	780723.365021205	9977623.99666735
2262	780723.365021205	9977623.99666735
2263	780730.4421872536	9977616.66588412
2264	780730.4421872536	9977616.66588412
2265	780734.7156411402	9977629.333126314
2266	780734.7156411402	9977629.333126314
2267	782077.8078218331	9982897.849559357
2268	782077.8078218331	9982897.849559357
2269	777123.7345268328	9978637.102092493
227	777210.5501237625	9977353.22546507
2270	782108.887951003	9983074.62844361
2271	782108.887951003	9983074.62844361
2272	782070.8401830386	9982986.216778748
2273	782070.8401830386	9982986.216778748
2274	777163.0654973758	9978355.593611315
2275	777163.0654973758	9978355.593611315
2276	782037.8064480498	9982913.11680606
2277	782037.8064480498	9982913.11680606
2278	777148.5565766488	9978418.568643693
2279	777148.5565766488	9978418.568643693
228	777308.2857951483	9977321.259137
2280	781517.905152933	9983054.053220177
2281	781517.905152933	9983054.053220177
2282	781555.2204526667	9983072.17121751
2283	781555.2204526667	9983072.17121751
2284	781604.5602405795	9983096.461377135
2285	781604.5602405795	9983096.461377135
2286	781588.796021552	9983019.044712732
2287	781588.796021552	9983019.044712732
2288	777126.5717281303	9978541.193056352
2289	777162.8213474102	9978436.776890364
229	777308.2857951483	9977321.259137
2290	782363.2517338633	9982965.171872288
2291	782363.2517338633	9982965.171872288
2292	782479.1026420392	9982835.147282623
2293	782479.1026420392	9982835.147282623
2294	782561.3042999913	9982748.839705065
2295	782561.3042999913	9982748.839705065
2296	781770.0997555271	9982929.827295352
2297	781770.0997555271	9982929.827295352
2298	781775.4827682024	9983003.975930616
2299	781775.4827682024	9983003.975930616
23	777222.6736840617	9980598.751132939
230	777432.7404387391	9977283.602029797
2300	781366.568949924	9983000.12436707
2301	781366.568949924	9983000.12436707
2302	780505.7175931552	9979480.384779407
2303	780571.59425933	9979519.607145112
2304	780691.6743390481	9979594.303072445
2305	780793.0684236311	9979656.770801488
2306	780813.2134530427	9979668.279714074
2307	781178.6675353742	9982818.060085483
2308	781178.6675353742	9982818.060085483
2309	781155.0903735294	9982745.385409866
231	777432.7404387391	9977283.602029797
2310	781155.0903735294	9982745.385409866
2311	781265.3845408078	9982727.57620275
2312	781265.3845408078	9982727.57620275
2313	781124.0213089662	9982800.502980266
2314	781124.0213089662	9982800.502980266
2315	781268.2919163121	9982776.239588488
2316	781268.2919163121	9982776.239588488
2317	781241.4651922444	9982961.145109855
2318	781241.4651922444	9982961.145109855
2319	781242.882792134	9982706.674022194
232	777496.7579321365	9977262.920040278
2320	781242.882792134	9982706.674022194
2321	778875.4478205238	9980967.156452801
2322	778875.4478205238	9980967.156452801
2323	778921.6147848231	9980965.474267509
2324	778921.6147848231	9980965.474267509
2325	779136.9228257335	9980952.57908273
2326	779136.9228257335	9980952.57908273
2327	779127.3902958932	9980880.584284604
2328	779127.3902958932	9980880.584284604
2329	779109.273089871	9980787.680522855
233	777496.7579321365	9977262.920040278
2330	779109.273089871	9980787.680522855
2331	781367.6971776799	9982562.476575933
2332	781367.6971776799	9982562.476575933
2333	782172.6679690604	9982951.37036322
2334	782172.6679690604	9982951.37036322
2335	782159.0975946123	9982871.69614227
2336	782159.0975946123	9982871.69614227
2337	779109.8936875238	9980932.518888613
2338	779109.8936875238	9980932.518888613
2339	779146.3028774583	9980923.939845318
234	777559.3498489872	9977242.55355753
2340	779146.3028774583	9980923.939845318
2341	782202.0726789087	9982854.37618102
2342	782202.0726789087	9982854.37618102
2343	782218.7453176436	9982935.975154493
2344	782218.7453176436	9982935.975154493
2345	782233.919914987	9983018.265801068
2346	782233.919914987	9983018.265801068
2347	779102.9820157831	9981013.482847672
2348	779102.9820157831	9981013.482847672
2349	779157.8870425854	9981013.11608573
235	777559.3498489872	9977242.55355753
2350	779157.8870425854	9981013.11608573
2351	781436.0122943312	9983206.194634788
2352	781436.0122943312	9983206.194634788
2353	781507.0957033023	9983103.29362803
2354	781507.0957033023	9983103.29362803
2355	781567.2370963122	9983012.043908602
2356	781567.2370963122	9983012.043908602
2357	781607.1768341366	9982947.565250717
2358	781607.1768341366	9982947.565250717
2359	779129.221554762	9981042.82547653
236	777632.7063587101	9977220.702872954
2360	779129.221554762	9981042.82547653
2361	781866.658043399	9982748.126739534
2362	781866.658043399	9982748.126739534
2363	782089.8530710228	9982750.733080607
2364	782089.8530710228	9982750.733080607
2365	782263.3000798114	9982762.439816462
2366	782263.3000798114	9982762.439816462
2367	782330.229937502	9982713.905932568
2368	782330.229937502	9982713.905932568
2369	780080.3223405313	9981660.963735037
237	777632.7063587101	9977220.702872954
2370	780149.7725174326	9981647.584517386
2371	780227.0357819499	9981631.416254446
2372	781525.2339313984	9981387.52209615
2373	781391.6677267128	9981415.408918746
2374	781288.402429038	9981437.466729194
2375	779342.3877310698	9980749.142853193
2376	779342.3877310698	9980749.142853193
2377	779443.893227674	9980738.602362122
2378	780502.3766246331	9982573.169322537
2379	780502.3766246331	9982573.169322537
238	777713.9759334656	9977195.863792252
2380	781138.1431534449	9981444.79923448
2381	779007.2361660164	9980820.619148381
2382	779007.2361660164	9980820.619148381
2383	781212.069443882	9981416.47213652
2384	781284.5863212908	9981427.675833348
2385	781389.8731315492	9981405.059037138
2386	781523.455969824	9981376.635612104
2387	781627.189329837	9981355.512546783
2388	781701.8143747437	9981302.822810493
2389	778968.0489888622	9980963.122700494
239	777713.9759334656	9977195.863792252
2390	778968.0489888622	9980963.122700494
2391	780596.4461949677	9980502.698580459
2392	780653.8788634927	9980492.84414273
2393	780740.1919678692	9980476.496942354
2394	780694.341158353	9980431.955292571
2395	780694.341158353	9980431.955292571
2396	780720.3517601322	9980577.361614572
2397	780720.3517601322	9980577.361614572
2398	781073.1333829653	9982729.419268008
2399	781070.695179814	9982784.782311656
24	777222.6736840617	9980598.751132939
240	777799.2380100552	9977167.93182247
2400	781077.3687023894	9982845.902920878
2401	781082.9273011077	9982897.912710242
2402	781086.8795472356	9982929.460381318
2403	781096.1199652011	9983034.51466005
2404	781106.8345527487	9983173.346252901
2405	781111.6822885397	9983243.340195294
2406	781053.9153655154	9982691.196501084
2407	780982.4930965963	9982520.248989379
2408	780921.2123690406	9982350.981943678
2409	780909.5872468357	9982286.161233865
241	777799.2380100552	9977167.93182247
2410	780893.15804702	9982192.97936175
2411	780882.9419725126	9982129.12656974
2412	780876.8670698239	9982092.218872413
2413	780847.4032257763	9981932.65108323
2414	780798.2434989929	9981657.81887668
2415	780776.195770443	9981529.245151166
2416	780764.414478465	9981465.29862075
2417	780737.2070496596	9981317.502513353
2418	780706.6275325441	9981149.2833544
2419	780681.1691799238	9981006.532158438
242	777799.9049754363	9977734.756521288
2420	780661.4294400478	9980900.378864532
2421	780650.5734272877	9980844.398146592
2422	780644.8886881153	9980812.314269172
2423	781154.4766929091	9982923.11837717
2424	781154.4766929091	9982923.11837717
2425	781304.9534289675	9982869.585299935
2426	781304.9534289675	9982869.585299935
2428	779466.2508814201	9981145.777701514
2429	779466.2508814201	9981145.777701514
243	779990.9601035551	9981962.751819033
2430	779607.4269333042	9981108.563525908
2431	779607.4269333042	9981108.563525908
2432	781202.7750555476	9982854.440184804
2433	781202.7750555476	9982854.440184804
2434	779404.3807845602	9981203.841867365
2435	779416.4861099076	9982022.511437709
2436	781201.9103691649	9981495.00918416
2437	781189.250363907	9981570.824874105
2438	781187.4373944077	9981634.286537383
2439	781227.3424857509	9981829.45642059
244	780056.096422714	9982011.5840389
2440	779410.1684476987	9981958.747332409
2441	779190.4204454288	9982372.059348572
2442	779190.4204454288	9982372.059348572
2443	780699.9073804393	9979373.542935945
2444	780768.1812858514	9979546.873305185
2445	780811.784758443	9979647.004461087
2446	780824.1917463964	9979679.706946269
2447	780840.3856394121	9979751.563279927
2448	780872.0155388998	9979932.444547627
2449	780896.7305832679	9980088.25651222
245	781423.1303692281	9982319.576821562
2450	780907.7231662327	9980163.039983556
2451	780914.6574055715	9980208.65461016
2452	780916.6248976043	9980220.29887078
2453	780937.9412765293	9980367.990681743
2454	780968.3086610141	9980565.987877794
2455	780984.8543340663	9980647.668885246
2456	780996.2391409687	9980700.778614908
2457	781004.928057182	9980750.702370156
2458	781019.9574876162	9980822.343322072
2459	781042.0279060961	9980906.540647063
246	781423.1303692281	9982319.576821562
2460	781067.1167449811	9980990.842705611
2461	781097.8618973969	9981103.433935478
2462	781128.9528717729	9981220.638725748
2463	781161.1181302796	9981334.308578279
2464	779362.1464205281	9982273.799505122
2465	779362.1464205281	9982273.799505122
2466	779023.575951487	9981905.795750018
2467	779023.575951487	9981905.795750018
2468	779160.2132784106	9982230.001491163
2469	779160.2132784106	9982230.001491163
247	781134.8114133413	9981477.033768294
2470	779496.9658326008	9982260.689265117
2471	779496.9658326008	9982260.689265117
2472	779234.5502168174	9981398.267231066
2473	779234.5502168174	9981398.267231066
2474	779307.443756467	9981401.466300283
2475	779307.443756467	9981401.466300283
2476	779404.5724761295	9981394.301218813
2477	779404.5724761295	9981394.301218813
2478	779507.8979312006	9981374.190941837
2479	779507.8979312006	9981374.190941837
248	781051.7766422936	9981481.812906027
2480	781171.6918260547	9981577.59811342
2481	782074.170076088	9980443.51150801
2482	782074.170076088	9980443.51150801
2483	782626.1494962166	9980355.915871419
2484	782626.1494962166	9980355.915871419
2485	779340.0950213769	9981884.099103712
2486	779340.0950213769	9981884.099103712
2487	779050.2502816358	9981761.534719257
2488	779050.2502816358	9981761.534719257
2489	779003.5984714349	9981716.882605009
249	780974.1453238705	9981497.439301573
2490	779003.5984714349	9981716.882605009
2491	779273.8877690841	9981687.518989405
2492	779273.8877690841	9981687.518989405
2493	782556.3402425484	9980398.001173874
2494	782556.3402425484	9980398.001173874
2495	782542.9099604733	9980214.614791634
2496	782542.9099604733	9980214.614791634
2497	782542.9099604733	9980214.614791634
2498	782542.9099604733	9980214.614791634
2499	779557.9180733217	9981583.496426908
25	777261.071487082	9980597.545645708
250	780875.4020154328	9981516.16620567
2500	779557.9180733217	9981583.496426908
2501	779200.1336849632	9981442.592255484
2502	779200.1336849632	9981442.592255484
2503	779202.1861904218	9981336.730356526
2504	779202.1861904218	9981336.730356526
2505	779223.7647722333	9981239.406986477
2506	779223.7647722333	9981239.406986477
2507	779128.1559002753	9981371.385401256
2508	779128.1559002753	9981371.385401256
2509	779158.5493150409	9981138.067738691
251	780786.4936664496	9981534.216953177
2510	779158.5493150409	9981138.067738691
2511	779187.9731723987	9980987.594053328
2512	779187.9731723987	9980987.594053328
2513	779345.0243828311	9981450.816044172
2514	779345.0243828311	9981450.816044172
2515	779346.4484919244	9981351.940763775
2516	779346.4484919244	9981351.940763775
2517	779369.686148891	9981250.62313087
2518	779369.686148891	9981250.62313087
2519	779159.1041976216	9978787.803936413
252	780739.9318424317	9981544.949152052
2520	779269.0348055102	9981450.47174602
2521	779269.0348055102	9981450.47174602
2522	779271.4659759044	9981344.338690076
2523	779271.4659759044	9981344.338690076
2524	779291.6197709021	9981253.769765167
2525	779291.6197709021	9981253.769765167
2526	778891.7126289988	9981335.143988814
2527	778891.7126289988	9981335.143988814
2528	778933.8886881457	9981176.91340863
2529	778933.8886881457	9981176.91340863
253	780641.3335863552	9981564.599785715
2530	781547.408522099	9979729.68479532
2531	781547.408522099	9979729.68479532
2532	781480.5025523609	9979582.364037814
2533	781480.5025523609	9979582.364037814
2534	781455.7562312082	9979484.973540338
2535	781455.7562312082	9979484.973540338
2536	779056.915439939	9981360.297821853
2537	779056.915439939	9981360.297821853
2538	779086.4388871518	9981203.27462684
2539	779086.4388871518	9981203.27462684
254	780512.2787029105	9981589.304840367
2540	778982.7678957226	9981348.535751738
2541	778982.7678957226	9981348.535751738
2542	779032.960696354	9981126.99287459
2543	779032.960696354	9981126.99287459
2544	779080.3109827838	9980974.77446707
2545	779080.3109827838	9980974.77446707
2546	779074.5974662332	9980892.473499667
2547	779074.5974662332	9980892.473499667
2548	779051.1537645641	9980780.590968283
2549	779051.1537645641	9980780.590968283
255	780403.9126051272	9981610.51663031
2550	779447.4988199733	9980673.288058445
2551	779415.8431243001	9980747.329718726
2552	779355.076481889	9980894.306193298
2553	779296.187691215	9978838.576680204
2554	779228.4860427503	9978807.57543001
2555	779751.9120083876	9980993.156856447
2556	779570.2137489337	9981017.26061986
2557	779396.7429146846	9981054.739100546
2558	779888.947113622	9981705.978218619
2559	779473.3314934698	9981422.476847019
256	780322.3722352709	9981626.967597505
2560	779473.3314934698	9981422.476847019
2561	779453.9142918648	9981351.87160233
2562	779453.9142918648	9981351.87160233
2563	779280.4407883744	9981025.203555347
2564	779342.9071928887	9980887.122015601
2565	779406.1693948417	9980745.040845502
2566	779439.3003961322	9980667.336950678
2567	779185.7589966025	9978950.37344795
2568	779158.6350843576	9978893.21201343
2569	779119.3377919241	9978801.523037715
257	781302.6321395494	9982280.962672925
2570	779091.6123991985	9978744.400455773
2571	779070.968742877	9978711.312418815
2572	779052.4239931158	9978674.058652237
2573	779045.5516102616	9978634.833866656
2574	779040.1055557723	9978600.106203487
2575	779032.0723242898	9978581.802757248
2576	779001.1369894122	9978510.458560277
2577	779005.270605706	9976855.794618143
2578	779005.270605706	9976855.794618143
2579	778979.3304726656	9976927.667526431
258	778730.9764306091	9977866.430193456
2580	778979.3304726656	9976927.667526431
2581	779030.8412299729	9982292.487638723
2582	779133.0275671183	9976948.990169762
2583	779133.0275671183	9976948.990169762
2584	779047.7350962502	9976342.94828264
2585	779047.7350962502	9976342.94828264
2586	779142.6052836771	9976389.460553441
2587	779142.6052836771	9976389.460553441
2588	779160.9556387124	9976426.37663887
2589	779160.9556387124	9976426.37663887
259	778730.9764306091	9977866.430193456
2590	778988.7649339981	9982273.823055856
2591	778988.7649339981	9982273.823055856
2592	778883.9589957779	9982253.816415276
2593	778883.9589957779	9982253.816415276
2594	779233.6205567307	9982380.99344679
2595	779318.568065205	9982405.134877302
2596	779451.842495865	9982418.53325237
2597	779571.1939283081	9982382.307631508
2598	779643.1061236444	9982328.640468903
2599	779688.2338737164	9982297.015208336
26	777261.071487082	9980597.545645708
260	779560.5218425903	9980584.603878587
2600	782625.9780640212	9982329.950198606
2601	780955.0788626585	9982724.515629292
2602	780955.0788626585	9982724.515629292
2603	780849.8074959235	9982689.771711187
2604	780849.8074959235	9982689.771711187
2605	780772.5811649432	9982646.660310416
2606	780772.5811649432	9982646.660310416
2607	780708.5424258444	9982603.01078302
2608	780708.5424258444	9982603.01078302
2609	780630.3615001033	9982494.817592906
261	779560.5218425903	9980584.603878587
2610	780630.3615001033	9982494.817592906
2611	780590.1312872097	9982410.627989557
2612	780590.1312872097	9982410.627989557
2613	779285.9552981751	9977104.370191362
2614	779398.8628670771	9977181.802885065
2615	779554.0369405497	9977278.634563187
2616	779754.938176567	9977408.583727632
2617	778284.3332032064	9978469.8344609
2618	778284.3332032064	9978469.8344609
2619	778220.5223801478	9978200.730351165
262	779577.3507256517	9980537.321402095
2620	778220.5223801478	9978200.730351165
2627	780375.0382635754	9978555.183822827
2628	780460.5467541869	9978523.921802416
2629	778421.1473386306	9977020.413090248
263	779577.3507256517	9980537.321402095
2630	778462.5184373882	9977120.12738993
2631	778486.8987170305	9977186.001177507
2632	778551.4744626181	9977349.122479107
2633	778609.1162101068	9977508.925874665
2634	778619.4923402115	9977551.850692205
2635	778162.9580054939	9979202.990361137
2636	778162.9580054939	9979202.990361137
2637	778193.4273010653	9979251.444042515
2638	778193.4273010653	9979251.444042515
2639	778222.6989005563	9979297.408630706
264	779819.1057253692	9980597.220385544
2640	778222.6989005563	9979297.408630706
2641	778268.3867239777	9979374.453775138
2642	778268.3867239777	9979374.453775138
2643	778335.4433401101	9979495.008646727
2644	778335.4433401101	9979495.008646727
2645	778393.5726849576	9979575.06693973
2646	778393.5726849576	9979575.06693973
2647	778440.9521635066	9979603.526658613
2648	778440.9521635066	9979603.526658613
2649	778503.4247939752	9979640.127019048
265	779890.3498431873	9980591.004134653
2650	778503.4247939752	9979640.127019048
2651	778236.2200003825	9979138.728701636
2652	778236.2200003825	9979138.728701636
2653	778249.2309662323	9979112.489778338
2654	778249.2309662323	9979112.489778338
2655	778185.1989278407	9979152.7755709
2656	778185.1989278407	9979152.7755709
2657	778095.3907484652	9979211.812065579
2658	778095.3907484652	9979211.812065579
2659	778185.2058581178	9978853.768465636
266	779961.1033856086	9980580.82163511
2660	778185.2058581178	9978853.768465636
2661	778256.362440021	9978826.49215366
2662	778256.362440021	9978826.49215366
2663	778232.8117038955	9978715.882896218
2664	778232.8117038955	9978715.882896218
2665	778200.1727441039	9978570.176102988
2666	778200.1727441039	9978570.176102988
2667	778136.2321649317	9978891.977767063
2668	778136.2321649317	9978891.977767063
2669	778114.1459393738	9978856.223826893
267	780392.8077086809	9976817.851007976
2670	778114.1459393738	9978856.223826893
2671	778069.0299361451	9978921.54911578
2672	778069.0299361451	9978921.54911578
2673	778034.9453006256	9978866.247782104
2674	778034.9453006256	9978866.247782104
2675	778006.640020053	9978955.882559076
2676	778006.640020053	9978955.882559076
2677	777976.52405222	9978848.106651688
2678	777976.52405222	9978848.106651688
2679	778059.4223989865	9978837.639621146
268	780392.8077086809	9976817.851007976
2680	778059.4223989865	9978837.639621146
2681	778124.7009234489	9978830.001855012
2682	778124.7009234489	9978830.001855012
2683	778157.2619842566	9978824.481972165
2684	778157.2619842566	9978824.481972165
2685	778209.6595530894	9978817.288605608
2686	778209.6595530894	9978817.288605608
2687	778310.1790816197	9978812.002206061
2688	778310.1790816197	9978812.002206061
2689	777863.9894431357	9978986.305559158
269	780461.8244608433	9976813.419986263
2690	777863.9894431357	9978986.305559158
2691	777531.395025048	9979110.772874454
2692	777531.395025048	9979110.772874454
2693	777610.7586679482	9979074.108333357
2694	777610.7586679482	9979074.108333357
2695	777703.6949561464	9979044.660693385
2696	777703.6949561464	9979044.660693385
2697	777770.9874102052	9979023.84066761
2698	777770.9874102052	9979023.84066761
2699	777811.3000299777	9979015.636843145
27	777082.6505147018	9980787.184914514
270	780461.8244608433	9976813.419986263
2700	777811.3000299777	9979015.636843145
2701	777834.4721702795	9979013.111035619
2702	777834.4721702795	9979013.111035619
2703	777846.534253466	9979010.902137497
2704	777846.534253466	9979010.902137497
2705	777902.403590491	9979020.270362884
2706	777902.403590491	9979020.270362884
2707	777910.6620342713	9979056.529645646
2708	777910.6620342713	9979056.529645646
2709	777986.4878198749	9979007.856086962
271	780566.9802698577	9976851.66676402
2710	777986.4878198749	9979007.856086962
2711	778053.1983066358	9978966.845245142
2712	778053.1983066358	9978966.845245142
2713	778115.593260064	9978928.694894996
2714	778115.593260064	9978928.694894996
2715	778174.7310228681	9978895.042288654
2716	778174.7310228681	9978895.042288654
2717	778231.9087450494	9978862.97201369
2718	778231.9087450494	9978862.97201369
2719	778309.8562765191	9978851.604011077
272	780566.9802698577	9976851.66676402
2720	778309.8562765191	9978851.604011077
2721	777772.5119898876	9977630.830681207
2722	777818.8655383778	9977650.433526091
2723	777819.3347925281	9977659.948021788
2724	777807.9291618683	9977657.482623056
2725	777807.459907718	9977647.968127359
2726	777693.1758258947	9977590.367266621
2727	777693.1758258947	9977590.367266621
2728	777702.4252103197	9977549.895769471
2729	777702.4252103197	9977549.895769471
273	777805.2483388872	9977679.786949562
2730	777486.1566555757	9977491.132521152
2731	777563.7119037225	9977503.611156423
2732	777641.3116179478	9977515.20471856
2733	777698.0208190837	9977518.055862606
2734	777737.850538652	9977521.08109786
2735	777774.2889096439	9977525.069376184
2736	777790.4670279059	9977526.770649891
2737	777837.8149303382	9977530.087907553
2738	777914.1606896664	9977534.695114274
2739	778002.6415063923	9977540.683381721
274	777805.2483388872	9977679.786949562
2740	778143.8337291843	9977552.621197442
2741	777791.0256033319	9977646.183904283
2742	777791.0256033319	9977646.183904283
2743	777733.3102385423	9977619.186902154
2744	777733.3102385423	9977619.186902154
2745	777621.5623571477	9977576.277944513
2746	777621.5623571477	9977576.277944513
2747	777626.1889879123	9977568.61026733
2748	777626.1889879123	9977568.61026733
2749	777732.37757724	9977602.011045676
275	777797.6782758755	9977704.166422635
2750	777732.37757724	9977602.011045676
2751	780629.4225253258	9980848.112819618
2752	777525.9481122862	9977355.455539828
2753	777525.9481122862	9977355.455539828
2754	777587.3592803729	9977334.076970909
2755	777587.3592803729	9977334.076970909
2756	777661.9460317028	9977308.818595614
2757	777661.9460317028	9977308.818595614
2758	777743.2655330708	9977282.5136446
2759	777743.2655330708	9977282.5136446
276	777797.6782758755	9977704.166422635
2760	777827.7537465782	9977255.77116026
2761	777827.7537465782	9977255.77116026
2762	777912.7375304184	9977228.320500888
2763	777912.7375304184	9977228.320500888
2764	777995.9727793701	9977201.401127417
2765	777995.9727793701	9977201.401127417
2766	778074.1294205217	9977176.142036023
2767	778074.1294205217	9977176.142036023
2768	780551.6891503695	9981443.713121267
2769	780551.6891503695	9981443.713121267
277	780424.6209578593	9976834.90604438
2770	777247.5449427462	9976858.419855438
2771	777247.5449427462	9976858.419855438
2772	777266.7167469943	9976915.609113835
2773	777266.7167469943	9976915.609113835
2774	777296.8144104227	9977005.53329451
2775	777296.8144104227	9977005.53329451
2776	777328.2100565563	9977098.405707177
2777	777328.2100565563	9977098.405707177
2778	777355.611511652	9977183.57311236
2779	777355.611511652	9977183.57311236
278	780424.6209578593	9976834.90604438
2780	777381.039953652	9977258.733997136
2781	777381.039953652	9977258.733997136
2782	779085.9987002858	9983982.824885286
2783	779085.9987002858	9983982.824885286
2784	779090.638677273	9983841.432243844
2785	779090.638677273	9983841.432243844
2786	779096.5700195231	9983694.800854858
2787	779096.5700195231	9983694.800854858
2788	777438.8409404209	9977443.179890387
2789	777438.8409404209	9977443.179890387
279	780383.1439651852	9976843.747034144
2790	777326.2206406039	9977447.357143655
2791	777326.2206406039	9977447.357143655
2792	777215.6064060619	9977458.941070378
2793	777215.6064060619	9977458.941070378
2794	780992.7596309804	9983388.482032016
2795	780992.7596309804	9983388.482032016
2796	779058.3382647894	9983841.325234633
2797	779058.3382647894	9983841.325234633
2798	779064.2696070395	9983694.693845645
2799	779064.2696070395	9983694.693845645
28	777082.6505147018	9980787.184914514
280	780383.1439651852	9976843.747034144
2800	777289.3033801841	9977442.965159971
2801	777289.3033801841	9977442.965159971
2802	779198.963007265	9983601.883127322
2803	779198.963007265	9983601.883127322
2804	779134.9295617472	9983596.214774303
2805	779134.9295617472	9983596.214774303
2806	779067.0311994827	9983590.237083545
2807	779067.0311994827	9983590.237083545
2808	778996.4654279272	9983585.366051693
2809	778996.4654279272	9983585.366051693
281	780267.895119213	9976827.43006295
2810	778899.8413581933	9983771.885941438
2811	778899.8413581933	9983771.885941438
2812	777803.2586073506	9977633.016520124
2813	778943.6763815098	9983782.7510151
2814	778943.6763815098	9983782.7510151
2815	778966.6059570472	9983551.083528697
2816	778966.6059570472	9983551.083528697
2817	778985.1378189516	9983436.983142626
2818	778985.1378189516	9983436.983142626
2819	779876.0276411271	9981063.538280923
282	780267.895119213	9976827.43006295
2820	779890.7855433506	9981147.746997193
2821	779901.2023885003	9981211.322673524
2822	779924.6154524272	9981345.947186023
2823	779946.2221116935	9981465.508855233
2824	779953.4821897733	9981536.995459585
2825	777585.5824197372	9977475.418150794
[truncated: 6,415 more rows]
